# Supplementary material for: Schisandrin C Affects Glucose-Stimulated Insulin Secretion in Pancreatic β-Cells and Glucose Uptake in Skeletal Muscle Cells
Source: Molecules. 2021 Oct 28;26(21):6509. doi: 10.3390/molecules26216509 (PMC8587027; doi:10.3390/molecules26216509)
Supplement: Supplementary file 1 [file molecules-26-06509-s001.zip]

Archive with 1 entries (1 files):
- molecules-1440658-supplementary.pdf
